# Supplementary material for: Tenebenal: a meta-diamide with potential for use as a novel mode of action insecticide for public health
Source: Malar J. 2020 Nov 10;19:398. doi: 10.1186/s12936-020-03466-4 (PMC7654575; doi:10.1186/s12936-020-03466-4)
Supplement: Supplementary file 2 — Additional file 1: Table S3. Ag1000 frequencies for all non-synonymous mutations in the Rdl GABA receptor. [file 12936_2020_3466_MOESM2_ESM.xlsx]

## Sheet: Sheet1
Chromosome	Position	PEST nucleotide	SNP	Nucleotide position	Non-synonymous change	Angola	Burkina Faso An. gambiae	Burkina Faso An. coluzzii	Cote D'Ivoire	Cameroon	Mayotte	Gabon	Ghana An. gambiae	Ghana An. coluzzii	The Gambia	Guinea An. gambiae	Guinea An. coluzzii	Equatorial Guinea	Guinea-Bissau	Kenya	Uganda
2L	25363656	C	T	n.5C>T	p.Ser2Leu	0	0.00543478	0	0	0.003367	0	0	0	0	0	0	0	0	0	0	0
2L	25363659	T	A	n.8T>A	p.Leu3Gln	0	0	0	0	0	0	0	0	0	0	0	0	0	0	0	0.00892857
2L	25363670	G	A	n.19G>A	p.Val7Ile	0	0	0	0	0	0	0	0	0	0	0	0	0	0	0	0.0178571
2L	25363673	C	T	n.22C>T	p.Pro8Ser	0	0	0	0	0.0016835	0	0	0	0	0	0	0	0	0	0	0
2L	25363685	A	T	n.34A>T	p.Ser12Cys	0	0	0.06	0.0422535	0	0	0	0	0.0545455	0	0	0	0	0	0	0
2L	25363764	A	T	n.113A>T	p.Tyr38Phe	0	0	0.00666667	0	0	0	0	0	0	0	0	0	0	0	0	0
2L	25382837	G	A	n.187G>A	p.Val63Ile	0	0	0	0	0	0	0	0	0	0	0	0	0	0.00549451	0	0
2L	25387104	A	C	n.237A>C	p.Glu79Asp	0	0	0.02	0	0	0	0	0	0	0	0	0	0	0	0	0
2L	25399025	T	A	n.402T>A	p.Asn134Lys	0	0	0.0133333	0.00704225	0	0	0	0	0	0	0	0	0	0	0	0
2L	25429235	G	T	n.886G>T	p.Ala296Ser	0	0	0.626667	0	0	0	0	0	0	0	0	0	0	0	0	0
2L	25429236	C	G	n.887C>G	p.Ala296Gly	0.436	0.402174	0.00666667	0.669014	0.304714	0	0.804348	0.958333	0.645455	0.0307692	0.35	0	0.722222	0	0	0
2L	25433170	A	T	n.1033A>T	p.Thr345Ser	0	0	0.58	0	0	0	0	0	0	0	0	0	0	0	0	0
2L	25433171	C	T	n.1034C>T	p.Thr345Met	0.436	0.402174	0.00666667	0.661972	0.304714	0	0.804348	0.958333	0.645455	0.00769231	0.35	0	0.722222	0	0	0
2L	25433207	A	T	n.1070A>T	p.Lys357Met	0	0	0.0133333	0	0	0	0	0	0	0	0	0	0	0	0	0
2L	25433367	G	A	n.1230G>A	p.Met410Ile	0	0.00543478	0	0	0	0	0	0	0	0	0	0	0	0	0	0
2L	25433386	A	T	n.1249A>T	p.Met417Leu	0	0	0	0	0.00505051	0	0.0144928	0	0	0	0	0	0	0	0	0
2L	25433539	C	A	n.1402C>A	p.Pro468Thr	0	0	0	0	0.0016835	0	0	0	0	0	0	0	0	0	0	0
2L	25433560	C	A	n.1423C>A	p.Pro475Thr	0	0	0	0	0.0016835	0	0	0	0	0	0	0	0	0	0	0
2L	25433567	G	C	n.1430G>C	p.Gly477Ala	0	0	0.00666667	0	0.0016835	0	0	0	0	0	0	0	0	0	0	0
2L	25433576	G	T	n.1439G>T	p.Gly480Val	0	0	0	0	0.0016835	0	0	0	0	0	0	0	0	0	0	0
2L	25433575	G	A	n.1438G>A	p.Gly480Ser	0	0	0	0	0	0	0	0	0	0	0	0	0	0	0	0.00446429
2L	25433582	G	C	n.1445G>C	p.Gly482Ala	0	0	0	0	0	0	0	0	0	0	0	0	0	0	0	0.00446429
2L	25433588	G	T	n.1451G>T	p.Gly484Val	0	0	0	0	0.0016835	0	0	0	0	0	0	0	0	0	0	0
2L	25433594	C	A	n.1457C>A	p.Pro486Gln	0	0	0	0	0.0016835	0	0	0	0	0	0	0	0	0	0	0
2L	25434478	T	A	n.1590T>A	p.Asn530Lys	0	0.0815217	0	0.0211268	0.102694	0	0	0.291667	0	0	0.275	0	0	0	0	0
2L	25434505	C	G	n.1617C>G	p.His539Gln	0	0.152174	0	0	0.050505	0	0	0.125	0	0	0.025	0	0	0	0	0
Supplementary Table 2. Ag1000 frequencies for all non-synonymous mutations in the Rdl GABA receptor. Chromosome, chromosomal position, reference allele, SNP, nucleotide change and position and the amino acid change and position is shown for each non-synonymous SNP, frequencies are then shown by column for each country.
